# Supplementary material for: Factors of well-being of youth with complex medical conditions from the experience of hospitalization and convalescence: A pilot study
Source: PLoS One. 2023 May 4;18(5):e0285213. doi: 10.1371/journal.pone.0285213 (PMC10159209; doi:10.1371/journal.pone.0285213)
Supplement: S2 Data — (ZIP) [file pone.0285213.s002.zip]

Archive with 2 entries (2 files):
- DataKids.csv
- Data_Caregivers.csv
