# Supplementary material for: Factors of well-being of youth with complex medical conditions from the experience of hospitalization and convalescence: A pilot study
Source: PLoS One. 2023 May 4;18(5):e0285213. doi: 10.1371/journal.pone.0285213 (PMC10159209; doi:10.1371/journal.pone.0285213)
Supplement: S2 Data — (ZIP) [file pone.0285213.s002.zip › DataKids.csv]

Series	Age	5_sex	8_TimesHospitalized	9_Longterm_hospitlaized	10_Siblings	11_Pets	BF_100	BE_100	AU_100	FM_100	AM_100	CO_100	TotalScore	SCORE 100	DISEASE_100	Coping_Level2	Coping_Focus	Coping_Level1	HOBBIES	keep_hobbie
1	7 to 13	boy	10	Si	1	Si	12,5	43,8	68,8	87,5	68,8	31,3	74	52,1	22,2	EFE	EF	Engagement	playing videogamens, cooking and karate	Sometimes
2	7 to 13	girl	4	Si	1	Si	12,5	43,8	56,3	93,8	0	12,5	59	36,5	27,8	EFE	EF	Engagement	Drawing and tablet	Sometimes
3	7 to 13	boy	2	Si	1	No	75	81,3	93,8	81,3	87,5	87,5	105	84,4	50	EFD	EF	Disengagement	Play soccer, play guitar, reading, waching cartoons, play lego	Always
4	7 to 13	girl	4	No	1	Si	93,8	62,5	68,8	75	62,5	62,5	92	70,8		PFE	PF	Engagement	play families, do research	Almost always
5	14 to 17	boy	25	Si	1	No	81,3	75	43,8	56,3	62,5	50	83	61,5	50	PFD	PF	Disengagement	Videogamens and bike	Sometimes
6	14 to 17	boy	7	Si	1	No	50	37,5	50	81,3	12,5	68,8	72	50	44,4	EFD	EF	Disengagement	song editing	Sometimes
7	14 to 17	girl	1	Si	2	Si	62,5	81,3	62,5	56,3	93,8	56,3	90	68,8		EFE	EF	Engagement	vwaching series and films, taking photos, buying clothes	Almost always
8	3 to 6	boy	0	Si	1	Si	100	75	100	75	100	100	34	91,7		EFD	EF	Disengagement	tanithing that involves movement.
9	3 to 6	boy	10	Si	1	Si	75	75	100	100	100	100	34	91,7		PFD	PF	Disengagement	playing videogames, and bike
10	3 to 6	boy		Si	1	No	50	75	100	100	0		23	65		PFD	PF	Disengagement	Playing
11	3 to 6	girl	2	Si	1	Si	50	100	100	100	100	100	34	91,7		EFE	EF	Engagement	drawing, dancing, get fun with dad
