# Supplementary material for: Factors of well-being of youth with complex medical conditions from the experience of hospitalization and convalescence: A pilot study
Source: PLoS One. 2023 May 4;18(5):e0285213. doi: 10.1371/journal.pone.0285213 (PMC10159209; doi:10.1371/journal.pone.0285213)
Supplement: S2 Data — (ZIP) [file pone.0285213.s002.zip › Data_Caregivers.csv]

Age	Change residence	numberKids	family_members	siblins	family	pets	religion	income	PW_physical	EW_emotional	SE_selfsteem	FM_Family	FR_friends	SC_school	Total	KD_KiddyParents	CronicHosp	DIS_disease	Coping	Coping_4C	Coping_Focus	CopEngDis
3 to 6	No	2	0	No	yes	yes	No	No, the same	100	93,8	93,8	68,8	62,5	100	86,5	83	No	4,67	2	PFE	PF	Engagement
3 to 6	No	2	3	yes	yes	yes	No	Yes, has decreased	68,8	93,8	93,8	68,8	81,3	75	80,2	63,6	Yes	79,2
3 to 6	No	2	4	yes	yes	yes	No	Yes, has decreased	62,5	75	68,8	93,8	56,3	62,5	69,8	73,9	No		2	PFE	PF	Engagement
3 to 6	No			No	No	yes	No	No, the same	100	87,5	93,8	81,3	100	87,5	91,7	78,4	No		5	PFD	PF	Disengagement
3 to 6	No	2	0	No	yes	yes	No	Yes, has increased	87,5	93,8	75	68,8	87,5	93,8	84,4	71,6	No		3	EFE	EF	Engagement
3 to 6	yes	2	4	yes	yes	No	No	Yes, has decreased	56,3	56,3	75	75	62,5	50	62,5	71,6	Yes	50	5	PFD	PF	Disengagement
3 to 6	No			No	No	No	No	No, the same	68,8	68,8	87,5	81,3	93,8	81,3	80,2	69,3	Yes	66,7	2	PFE	PF	Engagement
3 to 6	No	2		No	yes	yes	No	Yes, has decreased	62,5	68,8	100	87,5	25	50	65,6	52,3	No		2	PFE	PF	Engagement
3 to 6	No	2		No	yes	No	No	Yes, has decreased	81,3	100	87,5	81,3	87,5	100	89,6	72,7	Yes	66,7	2	PFE	PF	Engagement
3 to 6	No	2		No	yes	No	No	Yes, has decreased	56,3	81,3	87,5	87,5	81,3	93,8	81,3	75	Yes	54,2	3	EFE	EF	Engagement
7 to 17	No	2		No	yes	yes	No	No, the same	93,8	93,8	66,7	75	81,3	62,5	75		No		2	PFE	PF	Engagement
7 to 17		2		No	yes	No	No	Yes, has decreased	87,5	93,8	75	93,8	93,8	100	90,6		Yes	54,2	5	PFD	PF	Disengagement
7 to 17	No		3	yes	No	yes	No	Yes, has decreased	56,3	75	56,3	87,5	50	50	62,5		Yes	54,2	5	PFD	PF	Disengagement
7 to 17	No	2	6	yes	yes	yes	No	No, the same	75	37,5	43,8	50	75	62,5	57,3		No		5	PFD	PF	Disengagement
7 to 17	No	2	3	yes	yes	yes	No	Yes, has decreased	12,5	68,8	100	93,8	43,8	25	57,3		Yes	75	5	PFD	PF	Disengagement
7 to 17	No	2		No	yes	yes	yes	Yes, has decreased	56,3	68,8	75	87,5	75	56,3	69,8		Yes	54,2	3	EFE	EF	Engagement
7 to 17	No			No	No	No	No	Yes, has decreased	87,5	93,8	68,8	68,8	68,8	62,5	75		No		5	PFD	PF	Disengagement
7 to 17	No			No	No	No	No	Yes, has decreased	87,5	81,3	75	68,8	75	68,8	76		No		4	EFE	EF	Engagement
7 to 17	yes	2	4	yes	yes	yes	No	No, the same	68,8	87,5	93,8	87,5	75	50	77,1		Yes	50	5	PFD	PF	Disengagement
7 to 17		3	5	yes	yes	yes	No	Yes, has decreased	25	43,8	56,3	56,3	62,5	0	40,6		Yes	45,8	3	EFE	EF	Engagement
7 to 17	No	3		No	yes	yes	No	No, the same	43,8	56,3	31,3	81,3	50	50	52,1		No
7 to 17	No	3		No	yes	yes	No	No, the same	87,5	68,8	37,5	68,8	37,5	56,3	59,4		No		2	PFE	PF	Engagement
7 to 17	No	2		No	No	yes	No	Yes, has decreased	31,3	50	31,3	93,8	62,5	37,5	51		Yes	66,7	5	PFD	PF	Disengagement
7 to 17	No	2	3	yes	No	yes	No	Yes, has increased	18,8	50	43,8	75	75	62,5	54,2		Yes	66,7	2	PFE	PF	Engagement
